# Supplementary material for: Transarterial chemoembolization plus apatinib with or without camrelizumab for unresected hepatocellular carcinoma: A two-center propensity score matching study
Source: Front Oncol. 2022 Nov 10;12:1057560. doi: 10.3389/fonc.2022.1057560 (PMC9685301; doi:10.3389/fonc.2022.1057560)
Supplement: Supplementary file 1 [file Table_1.csv]

ID	group	Status(1=alive,2=dead)	time(month)
1	TACE+AC	1	27
2	TACE+AC	1	25
3	TACE+AC	1	48
4	TACE+AC	1	28
5	TACE+AC	1	12.5
6	TACE+AC	1	13.5
7	TACE+AC	1	21
8	TACE+AC	1	27
9	TACE+AC	1	42
10	TACE+AC	1	20
11	TACE+AC	1	14.5
12	TACE+AC	1	11.5
13	TACE+AC	1	32.5
14	TACE+AC	1	17
15	TACE+AC	2	6.9
16	TACE+AC	2	24
17	TACE+AC	2	25.5
18	TACE+AC	2	17
19	TACE+AC	2	32
20	TACE+AC	2	12
21	TACE+AC	2	18.5
22	TACE+AC	2	21.5
23	TACE+AC	2	24
24	TACE+AC	2	23.5
25	TACE+AC	1	32.5
26	TACE+AC	1	31
27	TACE+AC	1	27.5
28	TACE+AC	1	22
29	TACE+AC	2	9.5
30	TACE+AC	1	22
31	TACE+AC	1	14.5
32	TACE+AC	1	48
33	TACE+AC	2	13
34	TACE+AC	1	30
35	TACE+A	2	21
36	TACE+A	2	18
37	TACE+A	2	17
38	TACE+A	2	12
39	TACE+A	2	10.5
40	TACE+A	1	13
41	TACE+A	1	8.5
42	TACE+A	1	6
43	TACE+A	1	9.5
44	TACE+A	2	20
45	TACE+A	2	14
46	TACE+A	2	17
47	TACE+A	2	10
48	TACE+A	2	16
49	TACE+A	2	8.5
50	TACE+A	2	11.5
51	TACE+A	1	16.5
52	TACE+A	1	7
53	TACE+A	2	39.5
54	TACE+A	1	20
55	TACE+A	2	39
56	TACE+A	2	28
57	TACE+A	1	23
58	TACE+A	2	18.5
59	TACE+A	2	20
60	TACE+A	2	9.5
61	TACE+A	2	8
62	TACE+A	2	19.5
63	TACE+A	2	22
64	TACE+A	2	15
65	TACE+A	2	6
66	TACE+A	2	31
67	TACE+A	2	37.5
68	TACE+A	2	21.5
69	TACE+A	2	6
70	TACE+A	1	11
71	TACE+A	2	9
72	TACE+A	2	19
73	TACE+A	2	10
74	TACE+A	2	25
75	TACE+A	2	24
76	TACE+A	1	17
77	TACE+A	2	6.5
78	TACE+A	2	11
79	TACE+A	2	37.5
80	TACE+A	2	16
81	TACE+A	2	13.5
82	TACE+A	2	13
83	TACE+A	2	8
84	TACE+A	2	16
85	TACE+A	1	36
86	TACE+A	2	20
87	TACE+A	2	3
88	TACE+A	2	14
89	TACE+A	2	17
90	TACE+A	1	15.5
91	TACE+A	2	15
92	TACE+A	1	25
93	TACE+A	1	9.5
94	TACE+A	2	21
95	TACE+A	1	16.5
96	TACE+A	1	11
97	TACE+A	1	30
98	TACE+A	1	14
99	TACE+A	1	30
100	TACE+A	1	11
101	TACE+A	1	13
102	TACE+A	1	4
