# Supplementary material for: Transarterial chemoembolization plus apatinib with or without camrelizumab for unresected hepatocellular carcinoma: A two-center propensity score matching study
Source: Front Oncol. 2022 Nov 10;12:1057560. doi: 10.3389/fonc.2022.1057560 (PMC9685301; doi:10.3389/fonc.2022.1057560)
Supplement: Supplementary file 2 [file Table_2.csv]

ID	group	Status(0=no,1=yes)	time
1	TACE+AC	0	22
2	TACE+AC	1	20
3	TACE+AC	0	21
4	TACE+AC	0	25
5	TACE+AC	0	11
6	TACE+AC	0	12
7	TACE+AC	0	11
8	TACE+AC	1	7
9	TACE+AC	0	12
10	TACE+AC	0	18
11	TACE+AC	0	11
12	TACE+AC	0	10
13	TACE+AC	1	9
14	TACE+AC	0	15
15	TACE+AC	1	6
16	TACE+AC	1	12
17	TACE+AC	1	9
18	TACE+AC	1	7
19	TACE+AC	1	14
20	TACE+AC	1	5
21	TACE+AC	1	4
22	TACE+AC	1	13
23	TACE+AC	1	12
24	TACE+AC	1	8
25	TACE+AC	1	10
26	TACE+AC	0	14
27	TACE+AC	0	26
28	TACE+AC	0	22
29	TACE+AC	1	5
30	TACE+AC	1	21
31	TACE+AC	1	10.5
32	TACE+AC	1	9
33	TACE+AC	1	4
34	TACE+AC	1	21
35	TACE+A	1	3
36	TACE+A	1	11
37	TACE+A	1	5
38	TACE+A	1	5
39	TACE+A	1	4
40	TACE+A	1	2
41	TACE+A	1	5
42	TACE+A	1	1
43	TACE+A	1	1
44	TACE+A	1	11
45	TACE+A	1	1
46	TACE+A	1	2
47	TACE+A	1	1
48	TACE+A	1	1
49	TACE+A	1	1
50	TACE+A	1	6.5
51	TACE+A	1	3.5
52	TACE+A	1	3
53	TACE+A	1	10.5
54	TACE+A	1	5.5
55	TACE+A	1	9.5
56	TACE+A	1	5
57	TACE+A	1	3
58	TACE+A	1	3
59	TACE+A	1	7.5
60	TACE+A	1	1.5
61	TACE+A	1	5
62	TACE+A	1	19.5
63	TACE+A	1	5.5
64	TACE+A	1	11
65	TACE+A	1	1.5
66	TACE+A	1	9.5
67	TACE+A	1	5
68	TACE+A	1	12.5
69	TACE+A	1	0.5
70	TACE+A	1	3.5
71	TACE+A	1	1.5
72	TACE+A	1	2.5
73	TACE+A	1	6.5
74	TACE+A	1	18
75	TACE+A	1	24
76	TACE+A	1	8
77	TACE+A	1	3.5
78	TACE+A	1	2.5
79	TACE+A	1	2.5
80	TACE+A	1	6.5
81	TACE+A	1	2
82	TACE+A	1	3
83	TACE+A	1	7
84	TACE+A	1	1
85	TACE+A	1	15
86	TACE+A	1	9
87	TACE+A	1	1
88	TACE+A	1	7
89	TACE+A	1	4
90	TACE+A	1	8
91	TACE+A	1	8
92	TACE+A	1	17
93	TACE+A	1	3
94	TACE+A	1	5
95	TACE+A	1	1
96	TACE+A	1	11
97	TACE+A	1	13
98	TACE+A	1	14
99	TACE+A	1	17
100	TACE+A	1	5
101	TACE+A	1	10
102	TACE+A	1	3
